# Supplementary material for: Temporal changes in bird communities in areas with different histories of fire disturbance in highland grasslands of Brazil
Source: PLoS One. 2020 Dec 2;15(12):e0243070. doi: 10.1371/journal.pone.0243070 (PMC7710053; doi:10.1371/journal.pone.0243070)
Supplement: S1 Table — Numbers in each breeding season represent the years since fire (“0” indicates the year when the area was burned) and the quantity of point counts sampled (between parentheses). Sites: APA = Aparados da Serra region, TAI = Tainhas State Park region. (XLSX) [file pone.0243070.s001.xlsx]

## Sheet: S1_Table
Site		Area size (ha)	History of disturbance	Breeding season
	Coordinates			2015–16	2016–17	2017–18	2018–19
APA 1	29°07'46"S; 50°06'19"W	250	Occasional fire	≥ 8 (8)	0 (12)	1 (12)	2 (12)
TAI 1	29°05'45"S; 50°22'19"W	250	Occasional fire	≥ 8 (10)	0 (14)	1 (14)	2 (11)
APA 3	29°10'59"S; 50°07'17"W	220	Occasional fire	-	>8 (12)	0 (12)	1 (12)
TAI 2	29°04'36"S; 50°24'55"W	210	Annual fire	0 (11)	0 (14)	0 (14)	0 (14)
TAI 3	29°08'13"S; 50°25'19"W	170	Annual fire	0 (10)	0 (12)	0 (12)	0 (12)
APA 2	29°06'32"S; 50°03'11"W	180	Without fire	-	>10 (12)	>10 (12)	>10 (4)
APA 4	29°10'12"S; 50°06'28"W	150	Without fire	>10 (9)	-	>10 (9)	>10 (10)
