# Supplementary material for: Temporal changes in bird communities in areas with different histories of fire disturbance in highland grasslands of Brazil
Source: PLoS One. 2020 Dec 2;15(12):e0243070. doi: 10.1371/journal.pone.0243070 (PMC7710053; doi:10.1371/journal.pone.0243070)
Supplement: S2 Table — In occasional fire breeding seasons refer to the year before the burn (before), in the year of the burn (fire), and one and two years after a fire (1year and 2years, respectively). Species are in alphabetical order. In bold are grassland dependent bird species. (XLSX) [file pone.0243070.s002.xlsx]

## Sheet: S2_Table
Species	Ocasional fire					Annual fire					Without fire
	before	fire	1year	2years		2015	2016	2017	2018		2015	2016	2017	2018
Agelaioides badius						0.0952381
Amazonetta brasiliensis	0.1	0.0789474	0.0526316				0.0769231					0.333333
Ammodramus humeralis		0.289474	0.184211	0.0869565		0.238095	0.230769	0.192308	0.0769231
Anas flavirostris		0.0526316					0.115385	0.0769231				0.166667
Anas georgica			0.0526316				0.192308						0.047619
Anthus hellmayri	0.333333	1.10526	0.552632	0.347826		0.571429	1.11538	0.923077	0.846154		1.11111	0.416667	0.333333	0.142857
Anthus nattereri		0.0789474	0.0789474	0.26087		0.619048	0.423077	0.269231	0.0384615
Anumbius annumbi		0.263158	0.157895	0.0434783		0.047619	0.230769	0.538462	0.0769231		0.333333
Ardea alba													0.047619
Butorides striata											0.111111
Cariama cristata		0.0526316	0.0526316	0.0434783				0.0384615	0.0384615
Chlorostilbon lucidus	0.1	0.184211	0.184211	0.0869565			0.0769231	0.0384615			0.222222	0.166667	0.047619	0.214286
Ciconia maguari									0.0384615
Cinclodes pabsti			0.0263158			0.0952381	0.269231	0.192308
Colaptes campestris	0.166667	0.421053	0.263158			0.380952	0.5	0.923077	0.730769			0.333333
Colibri serrirostris	0.0666667
Donacospiza albifrons	0.366667	0.105263	0.210526	0.173913		0.0952381		0.0769231			0.222222	0.25	0.190476	0.357143
Elaenia parvirostris		0.0526316
Emberizoides ypiranganus	1.76667	0.736842	1.76316	1.52174		0.52381	0.884615	0.730769	0.692308		1.11111	2.91667	1.7619	2.14286
Embernagra platensis	0.833333	0.894737	1	0.782609		0.0952381	0.576923	0.807692	0.884615		0.666667	0.583333	0.571429	0.5
Furnarius rufus			0.0263158	0.0434783				0.192308
Gallinago paraguaiae		0.0263158		0.0869565			0.0384615	0.153846	0.192308		0.111111	0.0833333	0.047619	0.0714286
Geothlypis aequinoctialis	0.266667	0.131579	0.184211			0.047619	0.0384615	0.153846	0.153846					0.142857
Gnorimopsar chopi						1.47619	0.423077	0.615385	0.461538
Guira guira								0.0384615
Hylocharis chrysura		0.0263158
Jacana jacana											0.111111
Knipolegus lophotes								0.0769231						0.0714286
Knipolegus nigerrimus													0.0952381
Laterallus leucopyrrhus	0.0666667		0.105263				0.115385	0.0769231	0.115385			0.0833333	0.047619
Leucochloris albicollis		0.0789474	0.0789474									0.166667
Limnoctites rectirostris	0.2	0.157895	0.210526			0.047619	0.153846	0.192308	0.0769231		0.222222		0.0952381
Mimus saturninus		0.0263158	0.0526316			0.190476		0.153846	0.0769231
Molothrus bonariensis		0.0526316	0.0263158	0.130435
Myiarchus swainsonii	0.0333333	0.0263158
Myiphobus fasciatus	0.0333333	0.0789474	0.0789474	0.0434783					0.0384615
Nothura maculosa	0.0333333	0.0263158	0.0789474	0.0869565		0.190476	0.0384615	0.0384615	0.0384615
Pardirallus sanguinolentus	0.0666667	0.105263	0.0789474			0.0952381	0.0769231	0.0769231	0.230769					0.142857
Patagioenas cayennensis		0.0263158				0.0952381
Patagioenas picazuro			0.0263158			0.047619			0.0384615
Phacellodomus striaticollis	0.0666667	0.184211	0.131579	0.0869565		0.047619	0.115385
Pipraeidea bonariensis		0.0263158	0.0263158
Pitangus sulphuratus	0.1	0.157895	0.105263	0.130435		0.0952381	0.230769	0.0384615	0.269231		0.333333	0.0833333
Plegadis chihi								0.461538
Poospiza nigrorufa			0.0263158				0.0769231	0.0384615	0.0384615
Pseudoleistes guirahuro	0.333333	0.447368	0.236842	0.26087		0.52381	0.307692	0.615385	0.692308
Rhynchotus rufescens	0.1	0.0789474	0.0526316			0.047619					0.111111	0.166667	0.0952381
Satrapa icterophrys		0.0263158	0.0263158				0.0384615	0.0769231	0.0769231
Scytalopus iraiensis	0.133333	0.131579	0.0789474	0.130435							0.333333		0.142857	0.0714286
Serpophaga subcristata	0.166667	0.0789474	0.0263158	0.0434783									0.142857
Sicalis flaveola	0.133333	0.131579	0.289474	0.26087				0.0769231	0.115385				0.142857	0.0714286
Sicalis luteola	1.03333	0.578947	0.605263	1.52174		0.190476	0.5	0.192308	0.692308		1.22222	0.333333	0.190476	1.92857
Spinus magellanicus		0.0789474		0.173913			0.192308	0.0384615	0.115385
Sporophila caerulescens	0.0333333	0.157895	0.157895	0.130435					0.0384615
Sporophila melanogaster	0.666667	0.368421	0.394737	0.347826		0.238095	0.307692	0.230769	0.346154		0.666667	0.916667	0.761905	1
Stephanophorus diadematus								0.0769231
Sturnella superciliaris								0.0384615
Synallaxis spixi	0.1	0.0789474	0.157895	0.0869565				0.0384615	0.0769231
Syrigma sibilatrix							0.0769231	0.0769231
Tangara sayaca				0.173913
Thamnophilus ruficapillus	0.0666667	0.0789474					0.0384615							0.142857
Theristicus caudatus						0.0952381	0.115385	0.153846	0.153846
Troglodytes musculus	0.0333333	0.315789	0.394737	0.130435		0.0952381	0.0769231	0.307692	0.0769231				0.047619
Turdus amaurochalinus		0.0263158	0.0263158					0.0384615	0.0384615
Turdus rufiventris	0.0333333	0.0263158
Tyrannus melancholicus			0.105263	0.217391		0.142857	0.0384615	0.0384615			0.111111
Tyrannus savana	0.166667	0.210526	0.210526	0.217391		0.190476	0.423077	0.153846	0.115385
Vanellus chilensis		0.210526	0.263158	0.0869565		0.333333	0.538462	1.03846	0.807692		0.666667
Xanthopsar flavus		0.210526	0.131579			0.142857	2	0.884615	0.884615
Xolmis cinereus		0.0526316		0.0869565		0.142857	0.230769	0.0769231	0.269231
Xolmis dominicanus	0.1	0.289474	0.368421	0.347826		0.142857	0.307692	0.346154	0.384615		0.666667	0.666667	0.238095	0.214286
Zenaida auriculata			0.0263158	0.0434783			0.115385	0.0769231
Zonotrichia capensis	1.13333	2.44737	1.36842	1.17391		0.52381	0.846154	0.923077	0.846154		0.888889	0.583333	0.619048	0.571429
Total	8.83333	11.4737	10.7368	9.3913		7.90476	12.1538	12.6154	10.8846		9.22222	8.25	5.66667	7.78571
