# Supplementary material for: Temporal changes in bird communities in areas with different histories of fire disturbance in highland grasslands of Brazil
Source: PLoS One. 2020 Dec 2;15(12):e0243070. doi: 10.1371/journal.pone.0243070 (PMC7710053; doi:10.1371/journal.pone.0243070)
Supplement: S3 Table — In occasional fire breeding seasons refer to the year before the burn (before), in the year of the burn (fire), and one and two years after a fire (1year and 2years, respectively). Sites: APA = Aparados da Serra region, TAI = Tainhas State Park region. (XLSX) [file pone.0243070.s003.xlsx]

## Sheet: S3_Table
History	Point	Site	Breeding season	Abundance
Occasional_fire	APA1_10	APA1	Before	8
Occasional_fire	APA1_12	APA1	Before	4
Occasional_fire	APA1_13	APA1	Before	11
Occasional_fire	APA1_16	APA1	Before	8
Occasional_fire	APA1_3	APA1	Before	4
Occasional_fire	APA1_5	APA1	Before	3
Occasional_fire	APA1_7	APA1	Before	3
Occasional_fire	APA1_9	APA1	Before	8
Occasional_fire	TAI1_6	TAI1	Before	10
Occasional_fire	TAI1_4	TAI1	Before	10
Occasional_fire	TAI1_3	TAI1	Before	4
Occasional_fire	TAI1_17	TAI1	Before	6
Occasional_fire	TAI1_1	TAI1	Before	6
Occasional_fire	TAI1_13	TAI1	Before	10
Occasional_fire	TAI1_2	TAI1	Before	6
Occasional_fire	TAI1_12	TAI1	Before	6
Occasional_fire	TAI1_14	TAI1	Before	3
Occasional_fire	TAI1_8	TAI1	Before	15
Occasional_fire	APA1_1	APA1	Fire	12
Occasional_fire	APA1_10	APA1	Fire	9
Occasional_fire	APA1_11	APA1	Fire	19
Occasional_fire	APA1_12	APA1	Fire	4
Occasional_fire	APA1_2	APA1	Fire	19
Occasional_fire	APA1_3	APA1	Fire	6
Occasional_fire	APA1_4	APA1	Fire	25
Occasional_fire	APA1_5	APA1	Fire	6
Occasional_fire	APA1_6	APA1	Fire	6
Occasional_fire	APA1_7	APA1	Fire	10
Occasional_fire	APA1_8	APA1	Fire	16
Occasional_fire	APA1_9	APA1	Fire	7
Occasional_fire	APA3_1	APA3	Before	15
Occasional_fire	APA3_10	APA3	Before	7
Occasional_fire	APA3_11	APA3	Before	4
Occasional_fire	APA3_12	APA3	Before	3
Occasional_fire	APA3_13	APA3	Before	15
Occasional_fire	APA3_14	APA3	Before	7
Occasional_fire	APA3_3	APA3	Before	14
Occasional_fire	APA3_4	APA3	Before	8
Occasional_fire	APA3_5	APA3	Before	5
Occasional_fire	APA3_6	APA3	Before	29
Occasional_fire	APA3_7	APA3	Before	19
Occasional_fire	APA3_8	APA3	Before	5
Occasional_fire	TAI1_10	TAI1	Fire	13
Occasional_fire	TAI1_12	TAI1	Fire	4
Occasional_fire	TAI1_13	TAI1	Fire	23
Occasional_fire	TAI1_14	TAI1	Fire	17
Occasional_fire	TAI1_2	TAI1	Fire	20
Occasional_fire	TAI1_3	TAI1	Fire	7
Occasional_fire	TAI1_4	TAI1	Fire	14
Occasional_fire	TAI1_5	TAI1	Fire	9
Occasional_fire	TAI1_6	TAI1	Fire	22
Occasional_fire	TAI1_7	TAI1	Fire	12
Occasional_fire	TAI1_8	TAI1	Fire	33
Occasional_fire	TAI1_9	TAI1	Fire	14
Occasional_fire	APA1_1	APA1	1year	4
Occasional_fire	APA1_10	APA1	1year	3
Occasional_fire	APA1_11	APA1	1year	6
Occasional_fire	APA1_12	APA1	1year	10
Occasional_fire	APA1_2	APA1	1year	21
Occasional_fire	APA1_3	APA1	1year	7
Occasional_fire	APA1_4	APA1	1year	15
Occasional_fire	APA1_5	APA1	1year	4
Occasional_fire	APA1_6	APA1	1year	5
Occasional_fire	APA1_7	APA1	1year	10
Occasional_fire	APA1_8	APA1	1year	8
Occasional_fire	APA1_9	APA1	1year	4
Occasional_fire	TAI1_1	TAI1	1year	3
Occasional_fire	TAI1_10	TAI1	1year	17
Occasional_fire	TAI1_11	TAI1	1year	10
Occasional_fire	TAI1_12	TAI1	1year	3
Occasional_fire	TAI1_13	TAI1	1year	14
Occasional_fire	TAI1_14	TAI1	1year	14
Occasional_fire	TAI1_2	TAI1	1year	13
Occasional_fire	TAI1_3	TAI1	1year	10
Occasional_fire	TAI1_4	TAI1	1year	23
Occasional_fire	TAI1_5	TAI1	1year	17
Occasional_fire	TAI1_6	TAI1	1year	13
Occasional_fire	TAI1_7	TAI1	1year	21
Occasional_fire	TAI1_8	TAI1	1year	15
Occasional_fire	TAI1_9	TAI1	1year	17
Occasional_fire	APA3_10	APA3	Fire	33
Occasional_fire	APA3_11	APA3	Fire	3
Occasional_fire	APA3_12	APA3	Fire	8
Occasional_fire	APA3_13	APA3	Fire	7
Occasional_fire	APA3_14	APA3	Fire	5
Occasional_fire	APA3_4	APA3	Fire	2
Occasional_fire	APA3_5	APA3	Fire	3
Occasional_fire	APA3_6	APA3	Fire	24
Occasional_fire	APA3_7	APA3	Fire	17
Occasional_fire	APA3_8	APA3	Fire	5
Occasional_fire	APA3_9	APA3	Fire	5
Occasional_fire	APA1_10	APA1	2years	8
Occasional_fire	APA1_11	APA1	2years	7
Occasional_fire	APA1_12	APA1	2years	7
Occasional_fire	APA1_2	APA1	2years	12
Occasional_fire	APA1_3	APA1	2years	8
Occasional_fire	APA1_4	APA1	2years	12
Occasional_fire	APA1_5	APA1	2years	8
Occasional_fire	APA1_6	APA1	2years	4
Occasional_fire	APA1_7	APA1	2years	11
Occasional_fire	APA1_8	APA1	2years	8
Occasional_fire	APA1_9	APA1	2years	3
Occasional_fire	APA3_10	APA3	1year	19
Occasional_fire	APA3_12	APA3	1year	6
Occasional_fire	APA3_13	APA3	1year	3
Occasional_fire	APA3_14	APA3	1year	9
Occasional_fire	APA3_3	APA3	1year	7
Occasional_fire	APA3_4	APA3	1year	9
Occasional_fire	APA3_5	APA3	1year	10
Occasional_fire	APA3_6	APA3	1year	24
Occasional_fire	APA3_7	APA3	1year	15
Occasional_fire	APA3_8	APA3	1year	8
Occasional_fire	APA3_9	APA3	1year	10
Occasional_fire	TAI1_1	TAI1	2years	4
Occasional_fire	TAI1_11	TAI1	2years	10
Occasional_fire	TAI1_12	TAI1	2years	11
Occasional_fire	TAI1_13	TAI1	2years	18
Occasional_fire	TAI1_14	TAI1	2years	16
Occasional_fire	TAI1_2	TAI1	2years	10
Occasional_fire	TAI1_5	TAI1	2years	8
Occasional_fire	TAI1_6	TAI1	2years	22
Occasional_fire	TAI1_7	TAI1	2years	15
Occasional_fire	TAI1_8	TAI1	2years	13
Occasional_fire	TAI1_9	TAI1	2years	8
Annual_fire	TAI2_2	TAI2	2015	13
Annual_fire	TAI2_3	TAI2	2015	20
Annual_fire	TAI2_5	TAI2	2015	10
Annual_fire	TAI2_4	TAI2	2015	8
Annual_fire	TAI2_7	TAI2	2015	5
Annual_fire	TAI2_10	TAI2	2015	9
Annual_fire	TAI2_11	TAI2	2015	2
Annual_fire	TAI2_8	TAI2	2015	10
Annual_fire	TAI2_9	TAI2	2015	6
Annual_fire	TAI2_12	TAI2	2015	6
Annual_fire	TAI3_7	TAI3	2015	7
Annual_fire	TAI3_2	TAI3	2015	16
Annual_fire	TAI3_4	TAI3	2015	3
Annual_fire	TAI3_12	TAI3	2015	2
Annual_fire	TAI3_6	TAI3	2015	6
Annual_fire	TAI3_9	TAI3	2015	24
Annual_fire	TAI3_8	TAI3	2015	4
Annual_fire	TAI3_53	TAI3	2015	2
Annual_fire	TAI3_57	TAI3	2015	8
Annual_fire	TAI3_59	TAI3	2015	5
Annual_fire	TAI2_1	TAI2	2016	3
Annual_fire	TAI2_10	TAI2	2016	7
Annual_fire	TAI2_11	TAI2	2016	8
Annual_fire	TAI2_12	TAI2	2016	10
Annual_fire	TAI2_13	TAI2	2016	57
Annual_fire	TAI2_14	TAI2	2016	2
Annual_fire	TAI2_2	TAI2	2016	1
Annual_fire	TAI2_3	TAI2	2016	10
Annual_fire	TAI2_4	TAI2	2016	15
Annual_fire	TAI2_5	TAI2	2016	6
Annual_fire	TAI2_6	TAI2	2016	7
Annual_fire	TAI2_7	TAI2	2016	6
Annual_fire	TAI2_8	TAI2	2016	3
Annual_fire	TAI2_9	TAI2	2016	11
Annual_fire	TAI3_1	TAI3	2016	12
Annual_fire	TAI3_10	TAI3	2016	11
Annual_fire	TAI3_11	TAI3	2016	8
Annual_fire	TAI3_12	TAI3	2016	6
Annual_fire	TAI3_2	TAI3	2016	30
Annual_fire	TAI3_3	TAI3	2016	14
Annual_fire	TAI3_4	TAI3	2016	7
Annual_fire	TAI3_5	TAI3	2016	30
Annual_fire	TAI3_6	TAI3	2016	18
Annual_fire	TAI3_7	TAI3	2016	16
Annual_fire	TAI3_8	TAI3	2016	3
Annual_fire	TAI3_9	TAI3	2016	15
Annual_fire	TAI2_1	TAI2	2017	2
Annual_fire	TAI2_10	TAI2	2017	10
Annual_fire	TAI2_11	TAI2	2017	5
Annual_fire	TAI2_12	TAI2	2017	14
Annual_fire	TAI2_13	TAI2	2017	47
Annual_fire	TAI2_14	TAI2	2017	2
Annual_fire	TAI2_2	TAI2	2017	19
Annual_fire	TAI2_3	TAI2	2017	9
Annual_fire	TAI2_4	TAI2	2017	11
Annual_fire	TAI2_5	TAI2	2017	4
Annual_fire	TAI2_6	TAI2	2017	5
Annual_fire	TAI2_7	TAI2	2017	13
Annual_fire	TAI2_8	TAI2	2017	6
Annual_fire	TAI2_9	TAI2	2017	9
Annual_fire	TAI3_1	TAI3	2017	11
Annual_fire	TAI3_10	TAI3	2017	9
Annual_fire	TAI3_11	TAI3	2017	19
Annual_fire	TAI3_12	TAI3	2017	9
Annual_fire	TAI3_2	TAI3	2017	23
Annual_fire	TAI3_3	TAI3	2017	17
Annual_fire	TAI3_4	TAI3	2017	10
Annual_fire	TAI3_5	TAI3	2017	24
Annual_fire	TAI3_6	TAI3	2017	17
Annual_fire	TAI3_7	TAI3	2017	15
Annual_fire	TAI3_8	TAI3	2017	3
Annual_fire	TAI3_9	TAI3	2017	15
Annual_fire	TAI2_1	TAI2	2018	13
Annual_fire	TAI2_10	TAI2	2018	12
Annual_fire	TAI2_11	TAI2	2018	8
Annual_fire	TAI2_12	TAI2	2018	2
Annual_fire	TAI2_13	TAI2	2018	27
Annual_fire	TAI2_14	TAI2	2018	1
Annual_fire	TAI2_2	TAI2	2018	2
Annual_fire	TAI2_4	TAI2	2018	10
Annual_fire	TAI2_5	TAI2	2018	8
Annual_fire	TAI2_6	TAI2	2018	9
Annual_fire	TAI2_7	TAI2	2018	13
Annual_fire	TAI2_8	TAI2	2018	9
Annual_fire	TAI2_9	TAI2	2018	12
Annual_fire	TAI3_1	TAI3	2018	5
Annual_fire	TAI3_10	TAI3	2018	2
Annual_fire	TAI3_11	TAI3	2018	6
Annual_fire	TAI3_12	TAI3	2018	37
Annual_fire	TAI3_2	TAI3	2018	23
Annual_fire	TAI3_3	TAI3	2018	18
Annual_fire	TAI3_4	TAI3	2018	9
Annual_fire	TAI3_5	TAI3	2018	18
Annual_fire	TAI3_6	TAI3	2018	5
Annual_fire	TAI3_7	TAI3	2018	21
Annual_fire	TAI3_8	TAI3	2018	2
Annual_fire	TAI3_9	TAI3	2018	8
Without_fire	APA4_19	APA4	2015	9
Without_fire	APA4_64	APA4	2015	10
Without_fire	APA4_65	APA4	2015	11
Without_fire	APA4_66	APA4	2015	6
Without_fire	APA4_68	APA4	2015	11
Without_fire	APA4_69	APA4	2015	7
Without_fire	APA4_70	APA4	2015	11
Without_fire	APA4_73	APA4	2015	9
Without_fire	APA4_74	APA4	2015	9
Without_fire	APA2_1	APA2	2016	9
Without_fire	APA2_10	APA2	2016	15
Without_fire	APA2_11	APA2	2016	3
Without_fire	APA2_12	APA2	2016	4
Without_fire	APA2_2	APA2	2016	6
Without_fire	APA2_3	APA2	2016	8
Without_fire	APA2_4	APA2	2016	7
Without_fire	APA2_5	APA2	2016	3
Without_fire	APA2_6	APA2	2016	15
Without_fire	APA2_7	APA2	2016	8
Without_fire	APA2_8	APA2	2016	11
Without_fire	APA2_9	APA2	2016	10
Without_fire	APA2_1	APA2	2017	4
Without_fire	APA2_10	APA2	2017	11
Without_fire	APA2_11	APA2	2017	3
Without_fire	APA2_12	APA2	2017	2
Without_fire	APA2_2	APA2	2017	5
Without_fire	APA2_3	APA2	2017	9
Without_fire	APA2_4	APA2	2017	3
Without_fire	APA2_5	APA2	2017	2
Without_fire	APA2_6	APA2	2017	4
Without_fire	APA2_8	APA2	2017	9
Without_fire	APA2_9	APA2	2017	10
Without_fire	APA4_19	APA4	2017	3
Without_fire	APA4_64	APA4	2017	3
Without_fire	APA4_65	APA4	2017	12
Without_fire	APA4_66	APA4	2017	3
Without_fire	APA4_68	APA4	2017	16
Without_fire	APA4_69	APA4	2017	7
Without_fire	APA4_73	APA4	2017	9
Without_fire	APA4_74	APA4	2017	2
Without_fire	APA4_81	APA4	2017	2
Without_fire	APA4_19	APA4	2018	12
Without_fire	APA4_2	APA4	2018	12
Without_fire	APA4_64	APA4	2018	6
Without_fire	APA4_65	APA4	2018	10
Without_fire	APA4_66	APA4	2018	10
Without_fire	APA4_68	APA4	2018	14
Without_fire	APA4_69	APA4	2018	10
Without_fire	APA4_73	APA4	2018	16
Without_fire	APA4_74	APA4	2018	4
Without_fire	APA4_81	APA4	2018	5
Without_fire	APA2_12	APA2	2018	1
Without_fire	APA2_3	APA2	2018	6
Without_fire	APA2_5	APA2	2018	3
