# Supplementary material for: Temporal changes in bird communities in areas with different histories of fire disturbance in highland grasslands of Brazil
Source: PLoS One. 2020 Dec 2;15(12):e0243070. doi: 10.1371/journal.pone.0243070 (PMC7710053; doi:10.1371/journal.pone.0243070)
Supplement: S4 Table — Breeding season refer to the year before the burn (before), in the year of the burn (fire), and one and two years after a fire (1year and 2years, respectively). Sites: APA = Aparados da Serra region, TAI = Tainhas State Park region. Density calculated using the Distance 7.3 program. (XLSX) [file pone.0243070.s004.xlsx]

## Sheet: S4_Table
Species	Site	Breeding season	Density
Embeizoides ypiranganus	APA1	Fire	0.24758
Embeizoides ypiranganus	APA1	1year	1.1141
Embeizoides ypiranganus	APA1	2years	1.2379
Embeizoides ypiranganus	APA1	Before	1.2069
Embeizoides ypiranganus	APA3	Fire	0.74273
Embeizoides ypiranganus	APA3	1year	1.2998
Embeizoides ypiranganus	APA3	Before	2.2282
Embeizoides ypiranganus	TAI1	Fire	0.63662
Embeizoides ypiranganus	TAI1	1year	1.4855
Embeizoides ypiranganus	TAI1	2years	1.0128
Embeizoides ypiranganus	TAI1	Before	0.817
Anthus hellmayri	APA1	Fire	1.038
Anthus hellmayri	APA1	1year	0.41519
Anthus hellmayri	APA1	2years	0.20759
Anthus hellmayri	APA1	Before	0.1557
Anthus hellmayri	APA3	Fire	0.67468
Anthus hellmayri	APA3	1year	0.57089
Anthus hellmayri	APA3	Before	0.20759
Anthus hellmayri	TAI1	Fire	0.31139
Anthus hellmayri	TAI1	1year	0.088969
Anthus hellmayri	TAI1	2years	0.22647
Anthus hellmayri	TAI1	Before	0.24911
Sporophila melanogaster	APA1	Fire	0.15379
Sporophila melanogaster	APA1	1year	0.38448
Sporophila melanogaster	APA1	2years	0.38448
Sporophila melanogaster	APA1	Before	0.23069
Sporophila melanogaster	APA3	Fire	0.30759
Sporophila melanogaster	APA3	1year	0.46138
Sporophila melanogaster	APA3	Before	1.3841
Sporophila melanogaster	TAI1	Fire	0.52729
Sporophila melanogaster	TAI1	1year	0.26365
Sporophila melanogaster	TAI1	2years	0.25166
Sporophila melanogaster	TAI1	Before	0.27683
Embernagra platensis	APA1	Fire	0.48427
Embernagra platensis	APA1	1year	0.24213
Embernagra platensis	APA1	2years	0.29056
Embernagra platensis	APA1	Before	0.43584
Embernagra platensis	APA3	Fire	0.33899
Embernagra platensis	APA3	1year	0.43584
Embernagra platensis	APA3	Before	0.82326
Embernagra platensis	TAI1	Fire	0.70565
Embernagra platensis	TAI1	1year	0.99621
Embernagra platensis	TAI1	2years	0.52829
Embernagra platensis	TAI1	Before	0.29056
Sicalis luteola	APA1	Fire	0.68238
Sicalis luteola	APA1	1year	0.34119
Sicalis luteola	APA1	2years	0.81886
Sicalis luteola	APA1	Before	0
Sicalis luteola	APA3	Fire	0
Sicalis luteola	APA3	1year	0.88709
Sicalis luteola	APA3	Before	1.706
Sicalis luteola	TAI1	Fire	0.46792
Sicalis luteola	TAI1	1year	0.29245
Sicalis luteola	TAI1	2years	1.7122
Sicalis luteola	TAI1	Before	0.73697
Zonotrichia capensis	APA1	Fire	3.4611
Zonotrichia capensis	APA1	1year	1.5975
Zonotrichia capensis	APA1	2years	2.1299
Zonotrichia capensis	APA1	Before	0.93185
Zonotrichia capensis	APA3	Fire	1.5975
Zonotrichia capensis	APA3	1year	1.7749
Zonotrichia capensis	APA3	Before	1.6862
Zonotrichia capensis	TAI1	Fire	2.4342
Zonotrichia capensis	TAI1	1year	1.5214
Zonotrichia capensis	TAI1	2years	1.4522
Zonotrichia capensis	TAI1	Before	1.1715
