# Supplementary material for: Temporal changes in bird communities in areas with different histories of fire disturbance in highland grasslands of Brazil
Source: PLoS One. 2020 Dec 2;15(12):e0243070. doi: 10.1371/journal.pone.0243070 (PMC7710053; doi:10.1371/journal.pone.0243070)
Supplement: S5 Table — In occasional fire breeding seasons refer to the year before the burn (before), in the year of the burn (fire), and one and two years after a fire (1year and 2years, respectively). Sites: APA = Aparados da Serra region, TAI = Tainhas State Park region. Acronyms of bird species are formed by the first two letters of the genus and species epithet of species in S2 Table. (XLSX) [file pone.0243070.s005.xlsx]

## Sheet: S5_Table
History	Site	Point	Year	Environmental variables					Bird species
				veg_height(cm)	rock	bare_ground	water		amhu	anhe	anna	anan	cacr	cipa	coca	doal	emyp	empl	furu	Kni_lop	misa	mobo	noma	phst	poni	psgu	rhru	silu	spme	Stu_sup	tysa	vach	xafl	xoci	xodo
Occasional_fire	APA1	APA1_10	Before	109.65	0	0	0		0	0	0	0	0	0	1	1	3	1	0	0	0	0	0	0	0	0	0	0	0	0	0	0	0	0	0
Occasional_fire	APA1	APA1_12	Before	87.35	0	0	0		0	0	0	0	0	0	0	1	2	0	0	0	0	0	0	0	0	0	0	0	0	0	0	0	0	0	0
Occasional_fire	APA1	APA1_13	Before	136.8	0	0	0		0	0	0	0	0	0	0	0	1	1	0	0	0	0	0	0	0	0	0	0	0	0	1	0	0	0	0
Occasional_fire	APA1	APA1_16	Before	88.7	0	0	0		0	0	0	0	0	0	0	2	1	2	0	0	0	0	0	0	0	0	0	0	1	0	0	0	0	0	0
Occasional_fire	APA1	APA1_3	Before	91.2	0	0	0		0	0	0	0	0	0	0	0	3	0	0	0	0	0	0	0	0	0	0	0	1	0	0	0	0	0	0
Occasional_fire	APA1	APA1_5	Before	68.5	0	0	0		0	1	0	0	0	0	0	0	1	0	0	0	0	0	0	0	0	0	0	0	0	0	0	0	0	0	0
Occasional_fire	APA1	APA1_7	Before	80.55	0	0	0		0	0	0	0	0	0	0	1	2	0	0	0	0	0	0	0	0	0	0	0	0	0	0	0	0	0	0
Occasional_fire	APA1	APA1_9	Before	62.6	25	0	0		0	1	0	0	0	0	0	0	0	2	0	0	0	0	0	0	0	0	0	0	0	0	0	0	0	0	0
Occasional_fire	TAI1	TAI1_6	Before	67.3	0	0	0		0	0	0	0	0	0	0	0	2	0	0	0	0	0	0	0	0	1	1	0	2	0	0	0	0	0	0
Occasional_fire	TAI1	TAI1_4	Before	33.5	6.25	0	25		0	0	0	0	0	0	2	0	0	1	0	0	0	0	0	0	0	6	0	1	0	0	0	0	0	0	0
Occasional_fire	TAI1	TAI1_3	Before	63.9	6.25	0	0		0	0	0	0	0	0	0	0	0	0	0	0	0	0	0	0	0	0	0	0	0	0	1	0	0	0	0
Occasional_fire	TAI1	TAI1_17	Before	66.2	0	0	0		0	0	0	0	0	0	0	0	1	1	0	0	0	0	0	0	0	0	1	0	0	0	0	0	0	0	0
Occasional_fire	TAI1	TAI1_1	Before	51.9	0	0	0		0	0	0	0	0	0	0	0	3	0	0	0	0	0	0	0	0	0	0	1	0	0	1	0	0	0	0
Occasional_fire	TAI1	TAI1_13	Before	51.8	0	0	0		0	2	0	0	0	0	0	0	0	0	0	0	0	0	0	0	0	0	0	3	0	0	1	0	0	0	0
Occasional_fire	TAI1	TAI1_2	Before	64.2	0	0	0		0	0	0	0	0	0	0	0	1	1	0	0	0	0	0	0	0	0	0	2	0	0	1	0	0	0	0
Occasional_fire	TAI1	TAI1_12	Before	59.05	0	0	0		0	1	0	0	0	0	0	0	1	2	0	0	0	0	1	0	0	0	0	0	0	0	0	0	0	0	0
Occasional_fire	TAI1	TAI1_14	Before	69.5	0	0	0		0	0	0	0	0	0	0	0	1	0	0	0	0	0	0	0	0	0	1	0	0	0	0	0	0	0	0
Occasional_fire	TAI1	TAI1_8	Before	69.35	0	0	0		0	1	0	0	0	0	2	0	2	0	0	0	0	0	0	1	0	3	0	2	1	0	0	0	0	0	1
Occasional_fire	APA1	APA1_1	Fire	16.95	0	35	0		0	4	0	0	0	0	2	0	0	0	0	0	0	0	0	0	0	0	0	3	0	0	0	0	0	0	1
Occasional_fire	APA1	APA1_10	Fire	11.5	0	38.75	0		0	4	0	0	0	0	0	0	0	0	0	0	0	0	0	0	0	0	0	1	0	0	0	0	0	0	1
Occasional_fire	APA1	APA1_11	Fire	13.45	0	47.5	0		0	0	0	0	0	0	8	2	1	0	0	0	0	0	0	0	0	0	0	0	0	0	0	0	0	0	0
Occasional_fire	APA1	APA1_2	Fire	32.2	3.75	16.25	1.25		0	2	0	0	0	0	0	2	3	2	0	0	0	0	0	0	0	1	0	3	1	0	0	0	0	0	1
Occasional_fire	APA1	APA1_3	Fire	21.05	0	35	0		0	2	0	0	0	0	0	0	0	0	0	0	0	0	0	0	0	0	0	0	0	0	0	0	0	0	0
Occasional_fire	APA1	APA1_4	Fire	42.45	0	3.25	12.5		1	2	0	0	0	0	0	0	0	3	0	0	0	0	0	0	0	0	0	3	1	0	0	0	4	0	3
Occasional_fire	APA1	APA1_5	Fire	14.1	0	30	0		0	2	0	0	0	0	0	0	0	1	0	0	0	0	0	0	0	0	0	0	0	0	0	0	0	0	0
Occasional_fire	APA1	APA1_6	Fire	20.9	5	26.25	0		0	2	0	0	0	0	0	0	0	0	0	0	0	0	0	0	0	0	0	0	0	0	0	0	0	0	0
Occasional_fire	APA1	APA1_7	Fire	23.45	1.25	27.5	0		0	1	0	0	0	0	0	0	0	2	0	0	0	0	0	0	0	0	0	0	0	0	2	0	0	0	1
Occasional_fire	APA1	APA1_8	Fire	18.75	0	8	0		0	2	0	0	0	0	1	0	0	1	0	0	0	0	0	0	0	0	0	0	0	0	0	4	0	0	2
Occasional_fire	APA1	APA1_9	Fire	25.1	0	8.75	7.5		0	1	0	0	0	0	0	0	0	1	0	0	0	0	0	0	0	0	0	0	0	0	0	2	0	0	0
Occasional_fire	APA3	APA3_1	Before	50.05	0	0	0		0	0	0	0	0	0	0	0	4	1	0	0	0	0	0	0	0	0	0	4	1	0	0	0	0	0	1
Occasional_fire	APA3	APA3_10	Before	46.35	0	2.5	0		0	0	0	0	0	0	0	0	2	1	0	0	0	0	0	0	0	0	0	0	1	0	0	0	0	0	0
Occasional_fire	APA3	APA3_11	Before	31.2	10	0	0		0	2	0	0	0	0	0	0	1	1	0	0	0	0	0	0	0	0	0	0	0	0	0	0	0	0	0
Occasional_fire	APA3	APA3_12	Before	38.65	0	0	5		0	1	0	0	0	0	0	0	2	0	0	0	0	0	0	0	0	0	0	0	0	0	0	0	0	0	0
Occasional_fire	APA3	APA3_13	Before	50.1333	0	0	25		0	0	0	0	0	0	0	4	3	2	0	0	0	0	0	0	0	0	0	4	2	0	0	0	0	0	0
Occasional_fire	APA3	APA3_14	Before	54	0	0	0		0	0	0	0	0	0	0	0	2	4	0	0	0	0	0	0	0	0	0	0	1	0	0	0	0	0	0
Occasional_fire	APA3	APA3_2	Before	53.5	0	0	0		0	0	0	0	0	0	0	0	5	2	0	0	0	0	0	0	0	0	0	2	2	0	0	0	0	0	0
Occasional_fire	APA3	APA3_3	Before	49.3	10	0	0		0	0	0	0	0	0	0	0	4	2	0	0	0	0	0	0	0	0	0	2	2	0	0	0	0	0	0
Occasional_fire	APA3	APA3_4	Before	50	0	0	0		0	0	0	0	0	0	0	0	2	0	0	0	0	0	0	0	0	0	0	3	1	0	0	0	0	0	0
Occasional_fire	APA3	APA3_5	Before	42.15	3.75	0	2.5		0	0	0	0	0	0	0	0	2	0	0	0	0	0	0	0	0	0	0	1	2	0	0	0	0	0	0
Occasional_fire	APA3	APA3_6	Before	53.05	0	0	2.5		0	0	0	0	0	0	0	1	2	2	0	0	0	0	0	0	0	0	0	3	2	0	0	0	0	0	1
Occasional_fire	APA3	APA3_7	Before	55.5	0	0	0		0	0	0	0	0	0	0	1	4	0	0	0	0	0	0	1	0	0	0	5	2	0	0	0	0	0	0
Occasional_fire	APA3	APA3_8	Before	52.55	0	0	0		0	1	0	0	0	0	0	0	1	1	0	0	0	0	0	0	0	0	0	0	1	0	0	0	0	0	0
Occasional_fire	APA3	APA3_9	Before	48.2	0	0	0		0	0	0	0	0	0	0	0	2	1	0	0	0	0	1	0	0	0	0	1	1	0	0	0	0	0	0
Occasional_fire	TAI1	TAI1_10	Fire	25.05	0	1.75	0		0	0	0	0	0	0	0	0	2	2	0	0	0	0	0	0	0	0	0	0	1	0	0	0	0	0	0
Occasional_fire	TAI1	TAI1_12	Fire	11.75	0	5.5	0		0	1	1	0	0	0	0	0	0	0	0	0	0	0	0	0	0	0	0	2	0	0	0	0	0	0	0
Occasional_fire	TAI1	TAI1_13	Fire	11.05	0	22.5	0		1	2	0	2	0	0	0	0	0	1	0	0	0	0	0	0	0	0	0	2	0	0	1	0	0	1	0
Occasional_fire	TAI1	TAI1_14	Fire	26.6	0	31.25	0		0	1	0	0	0	0	0	0	2	2	0	0	0	0	0	1	0	0	0	1	1	0	0	0	0	0	0
Occasional_fire	TAI1	TAI1_2	Fire	58.35	4	8.25	3.75		0	0	0	0	0	0	1	0	0	1	0	0	1	1	0	0	0	5	0	0	2	0	0	0	0	0	0
Occasional_fire	TAI1	TAI1_3	Fire	24.45	0	4.5	0		0	0	0	0	0	0	0	0	0	2	0	0	0	0	0	0	0	0	0	0	0	0	0	0	0	0	0
Occasional_fire	TAI1	TAI1_4	Fire	22.85	0	1.5	0		0	0	0	0	0	0	0	0	1	1	0	0	0	1	0	2	0	0	0	4	0	0	0	0	0	0	0
Occasional_fire	TAI1	TAI1_5	Fire	20.95	0	4	0		0	1	0	0	0	0	0	0	0	0	0	0	0	0	0	0	0	0	1	3	0	0	2	0	0	1	0
Occasional_fire	TAI1	TAI1_6	Fire	20.05	0	11.5	2.5		1	1	0	0	0	0	2	0	3	2	0	0	0	0	0	2	0	0	0	0	1	0	0	0	0	0	0
Occasional_fire	TAI1	TAI1_7	Fire	18.55	0.5	2.5	1		0	1	0	0	0	0	0	0	2	2	0	0	0	0	0	0	0	0	0	0	0	0	2	2	0	0	0
Occasional_fire	TAI1	TAI1_8	Fire	30.1	0	8.75	2		1	0	0	2	0	0	0	0	0	2	0	0	0	0	0	1	0	11	0	0	3	0	1	0	4	0	2
Occasional_fire	TAI1	TAI1_9	Fire	66.4	0	11.25	0		0	0	0	0	0	0	0	0	2	2	0	0	0	0	0	1	0	0	1	0	0	0	0	0	0	0	0
Occasional_fire	APA1	APA1_1	1year	31.55	0	0.25	0		0	1	0	0	0	0	0	0	1	0	0	0	0	0	0	0	0	0	0	0	0	0	0	2	0	0	0
Occasional_fire	APA1	APA1_10	1year	15.3	0	4	0		0	1	0	0	0	0	0	0	0	0	0	0	0	0	0	0	0	0	0	0	0	0	0	0	0	0	0
Occasional_fire	APA1	APA1_11	1year	42.6	0	3.25	0		0	0	0	0	0	0	0	0	2	0	0	0	0	0	0	0	0	0	0	0	0	0	0	0	0	0	0
Occasional_fire	APA1	APA1_12	1year	39.8	0	1	0		0	0	0	0	0	0	5	0	2	1	0	0	0	0	0	0	0	0	0	0	0	0	0	0	0	0	0
Occasional_fire	APA1	APA1_2	1year	42.9	1.25	20.5	0		0	2	0	0	0	0	0	0	3	2	0	0	0	0	0	0	0	0	0	1	1	0	3	2	4	0	2
Occasional_fire	APA1	APA1_3	1year	40.35	0.5	1	1.25		1	0	0	0	0	0	0	0	1	0	0	0	0	0	0	0	0	0	0	0	0	0	0	0	0	0	0
Occasional_fire	APA1	APA1_4	1year	52.1	0	0.25	0		0	0	0	0	0	0	0	0	3	0	0	0	0	0	0	0	0	0	0	4	3	0	0	0	1	0	2
Occasional_fire	APA1	APA1_5	1year	29.25	1.25	4	0		0	1	0	0	0	0	0	0	0	0	0	0	0	0	0	0	0	0	0	0	0	0	0	0	0	0	2
Occasional_fire	APA1	APA1_6	1year	28.3	0	0.5	0		0	0	0	0	2	0	0	0	1	0	0	0	0	0	0	0	0	0	0	0	0	0	0	0	0	0	0
Occasional_fire	APA1	APA1_7	1year	39.8	0	5	0		0	1	0	0	0	0	0	2	2	1	0	0	0	0	0	0	0	0	0	0	1	0	0	0	0	0	0
Occasional_fire	APA1	APA1_8	1year	22.25	0	0.5	0		0	0	0	0	0	0	0	0	2	1	0	0	0	0	0	0	0	0	0	0	0	0	0	3	0	0	0
Occasional_fire	APA1	APA1_9	1year	22.2	0	0.5	0		0	2	0	0	0	0	0	0	1	0	0	0	0	0	0	0	0	0	0	0	0	0	0	1	0	0	0
Occasional_fire	TAI1	TAI1_1	1year	19.95	0	1	0		0	0	0	0	0	0	0	0	0	0	0	0	0	0	1	0	0	0	1	0	0	0	0	0	0	0	0
Occasional_fire	TAI1	TAI1_10	1year	37.3	0	0.75	0		0	0	0	0	0	0	0	0	3	2	0	0	0	0	0	0	0	0	0	0	1	0	0	0	0	0	0
Occasional_fire	TAI1	TAI1_11	1year	28.05	0	0.5	0		0	0	2	0	0	0	0	0	1	2	0	0	0	0	0	0	0	0	0	0	0	0	0	0	0	0	2
Occasional_fire	TAI1	TAI1_12	1year	20.3	0	1.5	0		0	0	0	0	0	0	0	0	2	0	0	0	0	0	0	0	0	0	0	1	0	0	0	0	0	0	0
Occasional_fire	TAI1	TAI1_13	1year	18.1	0	0.5	0		0	0	0	0	0	0	0	0	0	2	0	0	0	0	0	0	0	0	0	0	0	0	1	0	0	0	0
Occasional_fire	TAI1	TAI1_14	1year	24.55	2.5	1	0		0	0	0	2	0	0	0	0	3	2	0	0	0	0	0	0	0	0	0	0	0	0	0	0	0	0	0
Occasional_fire	TAI1	TAI1_2	1year	52.95	0.75	0	0		0	0	0	0	0	0	0	0	4	2	0	0	0	0	0	0	0	0	0	0	0	0	0	0	0	0	0
Occasional_fire	TAI1	TAI1_3	1year	44	0	0.5	1.25		0	0	0	0	0	0	0	0	1	2	0	0	0	0	0	0	0	0	0	0	1	0	1	0	0	0	0
Occasional_fire	TAI1	TAI1_4	1year	21.45	0	0	0		0	0	0	2	0	0	0	0	2	3	0	0	0	1	1	0	0	1	1	1	0	0	2	0	0	0	1
Occasional_fire	TAI1	TAI1_5	1year	24.85	0	1.5	0		1	0	0	0	0	1	0	0	0	1	0	0	0	0	0	0	0	0	0	1	0	0	0	2	0	0	0
Occasional_fire	TAI1	TAI1_6	1year	41.15	0	1.25	1.25		0	0	0	0	0	0	0	0	3	2	1	0	0	0	0	2	0	0	0	0	0	0	0	0	0	0	0
Occasional_fire	TAI1	TAI1_7	1year	21.3	1	1.75	0		0	1	0	2	0	0	0	0	2	2	0	0	2	0	1	0	0	5	0	1	0	0	0	0	0	0	0
Occasional_fire	TAI1	TAI1_8	1year	47.15	0	1.75	1.25		0	1	0	0	0	0	0	0	3	2	0	0	0	0	0	1	0	0	0	1	1	0	0	0	0	0	1
Occasional_fire	TAI1	TAI1_9	1year	53.6	0	0.5	0		0	0	0	0	0	0	0	2	4	2	0	0	0	0	0	2	0	0	0	0	1	0	1	0	0	0	1
Occasional_fire	APA3	APA3_10	Fire	30.75	0.25	11.25	0		1	1	0	2	0	0	0	0	4	2	0	0	0	0	0	0	0	0	0	0	1	0	0	0	0	0	0
Occasional_fire	APA3	APA3_11	Fire	11.15	16.25	2.5	0		0	1	0	0	2	0	0	0	0	0	0	0	0	0	0	0	0	0	0	0	0	0	0	0	0	0	0
Occasional_fire	APA3	APA3_12	Fire	30.55	0	6.25	0		1	1	0	2	0	0	0	0	2	2	0	0	0	0	0	0	0	0	0	0	0	0	0	0	0	0	0
Occasional_fire	APA3	APA3_13	Fire	14.05	0	5.25	21.25		0	1	0	0	0	0	0	0	0	0	0	0	0	0	0	0	0	0	0	0	0	0	0	0	0	0	0
Occasional_fire	APA3	APA3_14	Fire	34.65	0	9.25	0		1	2	0	0	0	0	0	0	1	1	0	0	0	0	0	0	0	0	0	0	0	0	0	0	0	0	0
Occasional_fire	APA3	APA3_4	Fire	12.7	0	22.5	0		0	2	0	0	0	0	0	0	0	0	0	0	0	0	0	0	0	0	0	0	0	0	0	0	0	0	0
Occasional_fire	APA3	APA3_5	Fire	27.1	0	19.5	0		1	1	0	0	0	0	0	0	0	0	0	0	0	0	0	0	0	0	0	0	0	0	0	0	0	0	0
Occasional_fire	APA3	APA3_6	Fire	15.35	0	21.25	0		1	2	0	0	0	0	2	0	1	0	0	0	0	0	0	0	0	0	0	0	2	0	0	0	0	0	0
Occasional_fire	APA3	APA3_7	Fire	26.85	0	7.75	0		2	0	0	0	0	0	0	0	2	2	0	0	0	0	0	0	0	0	0	0	1	0	0	0	0	0	0
Occasional_fire	APA3	APA3_8	Fire	12.35	0	13.5	0.75		0	1	0	2	0	0	0	0	0	0	0	0	0	0	0	0	0	0	0	0	0	0	0	0	0	0	0
Occasional_fire	APA3	APA3_9	Fire	19.65	1.25	5	2.5		0	1	0	0	0	0	0	0	2	0	0	0	0	0	0	0	0	0	0	0	0	0	0	0	0	0	0
Occasional_fire	APA1	APA1_10	2years	26.65	0	0.5	0		0	0	0	0	0	0	0	0	2	0	0	0	0	0	0	0	0	0	0	3	1	0	0	0	0	0	0
Occasional_fire	APA1	APA1_11	2years	42.6	0	0	0		0	0	0	0	0	0	0	0	2	1	0	0	0	0	0	0	0	0	0	1	0	0	0	0	0	0	2
Occasional_fire	APA1	APA1_12	2years	47.9	0	0	0		0	0	0	0	0	0	0	0	2	1	0	0	0	0	0	0	0	0	0	0	0	0	0	0	0	0	0
Occasional_fire	APA1	APA1_2	2years	39.1	9.25	0.75	0		0	1	0	0	0	0	0	2	4	0	0	0	0	0	0	0	0	0	0	2	1	0	0	0	0	0	0
Occasional_fire	APA1	APA1_3	2years	43.4	0	0	0		0	0	0	0	0	0	0	0	2	0	0	0	0	0	0	0	0	0	0	0	1	0	0	0	0	0	1
Occasional_fire	APA1	APA1_4	2years	50.05	0	0	0		0	1	0	0	0	0	0	0	2	2	0	0	0	0	0	0	0	0	0	1	1	0	0	0	0	0	2
Occasional_fire	APA1	APA1_5	2years	34.9	0	0	0		0	1	1	0	0	0	0	0	1	0	0	0	0	0	0	0	0	0	0	2	1	0	0	0	0	0	0
Occasional_fire	APA1	APA1_6	2years	39.9	0	0.25	0		0	0	0	0	0	0	0	0	1	0	0	0	0	0	0	0	0	0	0	2	0	0	0	0	0	0	0
Occasional_fire	APA1	APA1_7	2years	39.5	0	2	0		0	0	0	0	0	0	0	0	3	2	0	0	0	0	0	0	0	0	0	1	0	0	0	0	0	0	1
Occasional_fire	APA1	APA1_8	2years	25.2	1.25	0	0		0	0	1	0	0	0	0	0	1	0	0	0	0	0	0	0	0	0	0	0	0	0	0	2	0	0	2
Occasional_fire	APA1	APA1_9	2years	31.6	0	0	0		0	1	0	0	0	0	0	0	0	2	0	0	0	0	0	0	0	0	0	0	0	0	0	0	0	0	0
Occasional_fire	APA3	APA3_10	1year	54.25	0	0	0		0	0	0	0	0	0	0	0	3	1	0	0	0	0	0	0	0	0	0	3	3	0	0	0	0	0	0
Occasional_fire	APA3	APA3_12	1year	40.05	0	0	0		0	1	0	0	0	0	0	0	2	2	0	0	0	0	0	0	0	0	0	1	0	0	0	0	0	0	0
Occasional_fire	APA3	APA3_13	1year	27.3333	0	0	21.25		0	2	0	0	0	0	0	0	0	0	0	0	0	0	0	0	0	0	0	0	0	0	0	0	0	0	0
Occasional_fire	APA3	APA3_14	1year	43.3	0	0.75	2.5		0	2	0	0	0	0	0	0	2	1	0	0	0	0	0	0	0	0	0	1	0	0	0	0	0	0	0
Occasional_fire	APA3	APA3_3	1year	28.35	17.5	0.25	0		1	2	0	0	0	0	1	0	0	0	0	0	0	0	0	0	0	0	0	1	0	0	0	0	0	0	0
Occasional_fire	APA3	APA3_4	1year	31.15	0.25	0.25	0		0	1	0	0	0	0	4	0	0	0	0	0	0	0	0	0	0	0	0	1	0	0	0	0	0	0	0
Occasional_fire	APA3	APA3_5	1year	34.7	0	3.75	0		1	0	0	0	0	0	0	0	1	0	0	0	0	0	0	0	0	3	0	1	1	0	0	0	0	0	2
Occasional_fire	APA3	APA3_6	1year	37.6	0	0	0		1	1	0	0	0	0	0	0	2	2	0	0	0	0	0	0	1	0	0	2	2	0	0	0	0	0	0
Occasional_fire	APA3	APA3_7	1year	43	0	1	0		1	1	0	0	0	0	0	0	5	1	0	0	0	0	0	0	0	0	0	1	0	0	0	0	0	0	0
Occasional_fire	APA3	APA3_8	1year	35.85	0	0	1.25		1	1	0	0	0	0	0	2	1	1	0	0	0	0	0	0	0	0	0	1	0	0	0	0	0	0	1
Occasional_fire	APA3	APA3_9	1year	43.2	0	0.5	0		0	0	0	0	0	0	0	2	5	1	0	0	0	0	0	0	0	0	0	1	0	0	0	0	0	0	0
Occasional_fire	TAI1	TAI1_1	2years	38.65	0	0	0		0	0	1	0	1	0	0	0	0	0	0	0	0	0	0	0	0	0	0	1	0	0	0	0	0	0	0
Occasional_fire	TAI1	TAI1_11	2years	33.35	0	0	0		0	1	2	0	0	0	0	0	0	0	0	0	0	0	0	0	0	0	0	3	0	0	0	0	0	0	0
Occasional_fire	TAI1	TAI1_12	2years	32.15	0	0	0		0	1	1	0	0	0	0	0	1	0	0	0	0	0	2	0	0	0	0	2	0	0	2	0	0	0	0
Occasional_fire	TAI1	TAI1_13	2years	33	0	0	0		1	0	0	0	0	0	0	0	1	0	0	0	0	3	0	0	0	0	0	3	0	0	2	0	0	1	0
Occasional_fire	TAI1	TAI1_14	2years	36.2	0	0	0		0	0	0	0	0	0	0	2	2	2	0	0	0	0	0	0	0	0	0	2	0	0	0	0	0	0	0
Occasional_fire	TAI1	TAI1_2	2years	65.75	0	0	0		0	0	0	0	0	0	0	0	2	2	0	0	0	0	0	0	0	2	0	0	2	0	0	0	0	0	0
Occasional_fire	TAI1	TAI1_5	2years	50.15	0	0	0		0	0	0	0	0	0	0	0	2	0	0	0	0	0	0	0	0	0	0	4	0	0	0	0	0	0	0
Occasional_fire	TAI1	TAI1_6	2years	35.45	0	0	0.5		0	1	0	0	0	0	0	0	3	2	0	0	0	0	0	2	0	0	0	5	1	0	0	0	0	0	0
Occasional_fire	TAI1	TAI1_7	2years	29.3	1.25	1	1.5		0	1	0	0	0	0	0	0	0	2	1	0	0	0	0	0	0	0	0	2	0	0	1	0	0	1	0
Occasional_fire	TAI1	TAI1_8	2years	49.6	0	0	4.5		1	0	0	1	0	0	0	0	1	1	0	0	0	0	0	0	0	4	0	1	0	0	0	0	0	0	0
Occasional_fire	TAI1	TAI1_9	2years	70.7	0	0	0		0	0	0	0	0	0	0	0	3	1	0	0	0	0	0	0	0	0	0	0	0	0	0	0	0	0	0
Annual_fire	TAI2	TAI2_12	2015	21.9	0	0	0		0	1	0	0	0	0	2	0	0	0	0	0	0	0	0	0	0	6	0	0	0	0	0	3	0	1	0
Annual_fire	TAI2	TAI2_2	2015	27.75	4.6875	0	0		0	1	1	0	0	0	2	0	0	0	0	0	0	0	1	0	0	0	0	0	0	0	0	0	0	0	0
Annual_fire	TAI2	TAI2_3	2015	31.25	6.25	0	0		0	1	1	0	0	0	1	0	0	0	0	0	0	0	0	0	0	0	0	0	0	0	0	0	0	0	0
Annual_fire	TAI2	TAI2_5	2015	21.35	0	0	0		0	0	1	1	0	0	2	0	2	0	0	0	0	0	0	0	0	0	0	1	0	0	0	0	0	0	0
Annual_fire	TAI2	TAI2_4	2015	14.2	40.625	0	18.75		0	1	0	0	0	1	0	0	0	0	0	0	0	0	0	0	0	0	0	0	0	0	0	0	0	0	0
Annual_fire	TAI2	TAI2_7	2015	22.6	25	0	0		0	0	0	0	0	0	0	0	2	0	0	0	0	0	0	1	0	0	1	1	1	0	0	0	0	0	0
Annual_fire	TAI2	TAI2_10	2015	41.85	0	0	10.9375		0	0	1	0	0	0	0	0	0	0	0	0	0	0	1	0	0	0	0	0	0	0	0	0	0	0	0
Annual_fire	TAI2	TAI2_11	2015	24.25	0	0	0		0	1	0	0	0	0	0	0	0	1	0	0	3	0	0	0	0	0	0	0	0	0	1	0	0	0	0
Annual_fire	TAI2	TAI2_8	2015	40.9	0	0	3.125		0	0	1	0	0	0	0	0	2	0	0	0	0	0	0	0	0	0	0	0	0	0	1	1	0	1	0
Annual_fire	TAI2	TAI2_9	2015	19.85	18.75	0	0		0	1	1	0	0	0	0	0	0	0	0	0	0	0	2	0	0	0	0	0	0	0	0	2	0	0	0
Annual_fire	TAI3	TAI3_7	2015	9.95	0	0	0		0	1	0	0	0	1	1	0	1	0	0	0	1	0	0	0	0	0	0	0	0	0	0	0	0	0	0
Annual_fire	TAI3	TAI3_2	2015	37.3	25	0	0		1	0	0	0	0	0	0	2	1	0	0	0	0	0	0	0	0	0	0	0	2	0	0	0	3	0	3
Annual_fire	TAI3	TAI3_4	2015	31.4	0	0	31.25		0	0	2	0	0	0	0	0	0	0	0	0	0	0	0	0	0	0	0	1	0	0	0	0	0	0	0
Annual_fire	TAI3	TAI3_12	2015	7.05	0	0	0		0	0	1	0	0	0	0	0	0	0	0	0	0	0	0	0	0	0	0	0	0	0	0	0	0	0	0
Annual_fire	TAI3	TAI3_6	2015	40.55	25	0	0		1	1	0	0	0	0	0	0	0	1	0	0	0	0	0	0	0	0	0	0	0	0	0	0	0	0	0
Annual_fire	TAI3	TAI3_9	2015	11.6	0	0	0		1	0	0	0	0	0	0	0	2	0	0	0	0	0	0	0	0	5	0	0	2	0	1	0	0	0	0
Annual_fire	TAI3	TAI3_8	2015	14.85	0	0	0		0	2	1	0	0	0	0	0	0	0	0	0	0	0	0	0	0	0	0	1	0	0	0	0	0	0	0
Annual_fire	TAI3	TAI3_53	2015	29.05	12.5	0	0		0	1	1	0	0	0	0	0	0	0	0	0	0	0	0	0	0	0	0	0	0	0	0	0	0	0	0
Annual_fire	TAI3	TAI3_57	2015	14.6	0	0	0		1	1	1	0	0	0	0	0	0	0	0	0	0	0	0	0	0	0	0	0	0	0	1	0	0	1	0
Annual_fire	TAI3	TAI3_59	2015	46.2	0	0	15.625		1	0	1	0	0	0	0	0	1	0	0	0	0	0	0	0	0	0	0	0	0	0	0	1	0	0	0
Annual_fire	TAI2	TAI2_1	2016	19.2	3	5.75	0		0	0	0	0	0	0	0	0	0	0	0	0	0	0	0	0	0	0	0	0	0	0	0	1	0	2	0
Annual_fire	TAI2	TAI2_10	2016	45.25	0	1.25	0		1	0	0	0	0	0	0	0	4	0	0	0	0	0	0	0	0	0	0	2	0	0	0	0	0	0	0
Annual_fire	TAI2	TAI2_11	2016	11.85	20.5	14.75	0		0	3	0	2	0	0	0	0	0	0	0	0	0	0	0	0	0	0	0	0	0	0	1	0	0	0	0
Annual_fire	TAI2	TAI2_12	2016	13.5	4.5	3	0		0	2	0	0	0	0	0	0	0	0	0	0	0	0	0	0	0	1	0	0	0	0	1	0	0	0	0
Annual_fire	TAI2	TAI2_13	2016	75.15	0	1.25	0		0	1	0	0	0	0	0	0	2	1	0	0	0	0	0	1	1	0	0	2	2	0	0	0	33	0	2
Annual_fire	TAI2	TAI2_14	2016	15.65	1.5	0.5	0		0	0	1	0	0	0	0	0	0	0	0	0	0	0	0	0	0	0	0	0	0	0	0	0	0	0	0
Annual_fire	TAI2	TAI2_2	2016	11.25	0	3.5	0		0	1	0	0	0	0	0	0	0	0	0	0	0	0	0	0	0	0	0	0	0	0	0	0	0	0	0
Annual_fire	TAI2	TAI2_3	2016	11	0	1.75	0		0	3	0	0	0	0	0	0	0	0	0	0	0	0	0	0	0	4	0	0	0	0	3	0	0	0	0
Annual_fire	TAI2	TAI2_4	2016	30.05	5.75	2.25	0		0	2	0	0	0	1	0	0	4	2	0	0	0	0	0	0	0	0	0	2	1	0	0	2	0	0	0
Annual_fire	TAI2	TAI2_5	2016	9.75	3.75	6.25	0		0	2	2	0	0	1	1	0	0	0	0	0	0	0	0	0	0	0	0	0	0	0	0	0	0	0	0
Annual_fire	TAI2	TAI2_6	2016	11.4	2.5	2.5	0		0	1	0	0	0	0	1	0	0	0	0	0	0	0	0	0	0	0	0	0	0	0	2	3	0	0	0
Annual_fire	TAI2	TAI2_7	2016	35.95	0	1.75	1.25		0	0	0	0	0	0	1	0	1	1	0	0	0	0	0	1	0	0	0	0	0	0	0	0	0	0	0
Annual_fire	TAI2	TAI2_8	2016	17.4	0	0.5	0		0	1	0	0	0	0	0	0	0	0	0	0	0	0	0	0	0	0	0	0	0	0	1	0	0	1	0
Annual_fire	TAI2	TAI2_9	2016	10.35	2.5	7.25	0		0	0	0	0	0	1	3	0	0	0	0	0	0	0	0	0	0	0	0	0	0	0	0	2	0	1	0
Annual_fire	TAI3	TAI3_1	2016	21.3	1.25	0.25	0		0	3	0	0	0	0	2	0	2	2	0	0	0	0	0	0	0	0	0	0	0	0	0	2	0	0	0
Annual_fire	TAI3	TAI3_10	2016	9.5	7	10.75	0		0	3	2	0	0	0	0	0	0	0	0	0	0	0	0	0	0	0	0	0	0	0	0	0	0	0	0
Annual_fire	TAI3	TAI3_11	2016	10.8	3.75	1.75	0		1	1	1	0	0	0	1	0	0	0	0	0	0	0	0	0	0	0	0	1	0	0	0	0	0	0	0
Annual_fire	TAI3	TAI3_12	2016	11.3	0	3	0		0	0	1	2	0	2	0	0	0	0	0	0	0	0	0	0	0	0	0	0	0	0	0	0	0	1	0
Annual_fire	TAI3	TAI3_2	2016	37.3	0	0.5	1.25		1	1	0	2	0	0	0	0	3	2	0	0	0	0	0	1	1	3	0	1	2	0	0	0	6	0	2
Annual_fire	TAI3	TAI3_3	2016	18.45	3.75	1.5	13.75		0	1	0	0	0	0	0	0	1	1	0	0	0	0	0	0	0	0	0	2	1	0	0	2	0	0	2
Annual_fire	TAI3	TAI3_4	2016	20.75	0	0.75	0.75		0	1	1	0	0	0	0	0	2	1	0	0	0	0	0	0	0	0	0	0	0	0	0	0	0	0	0
Annual_fire	TAI3	TAI3_5	2016	36.05	0	1	8.5		1	0	1	0	0	0	2	0	3	2	0	0	0	0	0	0	0	0	0	1	0	0	0	0	13	0	2
Annual_fire	TAI3	TAI3_6	2016	16.75	1.25	7.75	0		0	2	0	0	0	0	0	0	0	2	0	0	0	0	0	0	0	0	0	0	0	0	2	0	0	0	0
Annual_fire	TAI3	TAI3_7	2016	9.8	1	6	0		1	1	0	0	0	1	2	0	0	0	0	0	0	0	0	0	0	0	0	0	0	0	1	2	0	1	0
Annual_fire	TAI3	TAI3_8	2016	12.15	0	3	0		1	0	2	0	0	0	0	0	0	0	0	0	0	0	0	0	0	0	0	0	0	0	0	0	0	0	0
Annual_fire	TAI3	TAI3_9	2016	22.75	9.25	2.75	0		0	0	0	0	0	1	0	0	1	1	0	0	0	0	1	0	0	0	0	2	2	0	0	0	0	0	0
Annual_fire	TAI2	TAI2_1	2017	11.15	7.75	1.5	0		0	0	0	0	0	1	0	0	0	1	0	0	0	0	0	0	0	0	0	0	0	0	0	0	0	0	0
Annual_fire	TAI2	TAI2_10	2017	31	1	0.75	1		0	0	0	0	0	0	0	0	4	2	0	0	0	0	0	0	0	0	0	2	0	0	0	0	0	0	0
Annual_fire	TAI2	TAI2_11	2017	7.25	1.5	1.25	0		0	2	0	1	0	0	1	0	0	0	0	0	1	0	0	0	0	0	0	0	0	0	0	0	0	0	0
Annual_fire	TAI2	TAI2_12	2017	11.9	8.25	0.25	0		0	2	0	0	0	0	0	0	0	0	0	0	0	0	0	0	0	0	0	0	0	0	1	0	0	0	0
Annual_fire	TAI2	TAI2_13	2017	30.8	0	1.25	1.25		0	2	0	0	0	0	0	0	2	2	0	0	0	0	0	0	0	0	0	1	2	0	0	0	23	0	2
Annual_fire	TAI2	TAI2_14	2017	8.55	16	3.5	0		0	2	0	0	0	0	0	0	0	0	0	0	0	0	0	0	0	0	0	0	0	0	0	0	0	0	0
Annual_fire	TAI2	TAI2_2	2017	9.2	0	0	0.75		0	1	0	0	0	0	2	0	0	0	0	0	0	0	0	0	0	12	0	0	0	0	0	4	0	0	0
Annual_fire	TAI2	TAI2_3	2017	11.65	0	0	0		0	0	1	0	1	0	3	0	0	0	0	0	0	0	0	0	0	4	0	0	0	0	0	0	0	0	0
Annual_fire	TAI2	TAI2_4	2017	29.75	1.25	0.5	0		0	1	0	0	0	0	0	0	3	1	0	0	0	0	0	0	0	0	0	0	0	0	2	0	0	0	0
Annual_fire	TAI2	TAI2_5	2017	9.5	1.25	1.5	0		0	2	2	0	0	0	0	0	0	0	0	0	0	0	0	0	0	0	0	0	0	0	0	0	0	0	0
Annual_fire	TAI2	TAI2_6	2017	10.55	3.75	1.5	0		0	1	1	3	0	0	0	0	0	0	0	0	0	0	0	0	0	0	0	0	0	0	0	0	0	0	0
Annual_fire	TAI2	TAI2_7	2017	17.3	0	0.75	2.5		0	0	0	2	0	0	2	0	0	2	1	0	0	0	0	0	0	0	0	0	0	0	0	0	0	1	1
Annual_fire	TAI2	TAI2_8	2017	5.55	0	2	0		0	0	0	1	0	0	0	0	0	0	0	0	0	0	0	0	0	0	0	0	0	0	0	2	0	0	0
Annual_fire	TAI2	TAI2_9	2017	5.95	4.5	5.25	0		0	0	0	0	0	0	0	0	0	0	2	0	0	0	0	0	0	0	0	0	0	0	0	2	0	0	0
Annual_fire	TAI3	TAI3_1	2017	18.95	1.25	5	0		0	1	0	0	0	2	1	0	0	2	0	2	0	0	0	0	0	0	0	0	0	0	0	3	0	0	0
Annual_fire	TAI3	TAI3_10	2017	8.35	13.75	10.25	0		0	3	0	2	0	0	2	0	0	0	0	0	0	0	0	0	0	0	0	0	0	0	0	0	0	0	0
Annual_fire	TAI3	TAI3_11	2017	18.65	5	3.75	1.25		1	1	0	0	0	0	0	0	0	0	0	0	0	0	0	0	0	0	0	0	0	0	0	4	0	0	0
Annual_fire	TAI3	TAI3_12	2017	7.3	2.5	12.5	0		0	2	0	1	0	0	0	0	0	0	0	0	2	0	0	0	0	0	0	0	0	0	0	0	0	0	0
Annual_fire	TAI3	TAI3_2	2017	30.2	0.5	1	3.75		1	0	0	0	0	0	0	2	1	3	0	0	0	0	0	0	0	0	0	1	3	0	0	0	0	0	2
Annual_fire	TAI3	TAI3_3	2017	38.75	1.75	2.25	0		0	2	0	0	0	0	2	0	2	2	0	0	0	0	0	0	0	0	0	0	0	0	0	4	0	0	2
Annual_fire	TAI3	TAI3_4	2017	36.4	5	0.5	0		1	0	1	0	0	0	0	0	2	1	0	0	1	0	0	0	0	0	0	0	0	0	0	0	0	0	2
Annual_fire	TAI3	TAI3_5	2017	23.75	6.25	1.5	0.75		2	1	0	0	0	0	7	0	4	2	0	0	0	0	0	0	0	0	0	1	0	1	0	2	0	0	0
Annual_fire	TAI3	TAI3_6	2017	10.5	9.25	5.75	0.75		0	1	0	2	0	0	2	0	0	1	0	0	0	0	0	0	0	0	0	0	0	0	0	2	0	1	0
Annual_fire	TAI3	TAI3_7	2017	9.25	2	2.25	0		0	0	0	2	0	2	0	0	0	0	2	0	0	0	0	0	0	0	0	0	0	0	1	2	0	0	0
Annual_fire	TAI3	TAI3_8	2017	11.2	0	0.75	0		0	0	2	0	0	0	0	0	0	0	0	0	0	0	1	0	0	0	0	0	0	0	0	0	0	0	0
Annual_fire	TAI3	TAI3_9	2017	8.5	3.25	1.5	0.25		0	0	0	0	0	0	2	0	1	2	0	0	0	0	0	0	1	0	0	0	1	0	0	2	0	0	0
Annual_fire	TAI2	TAI2_1	2018	16.2	5	1.25	0		0	1	0	0	0	0	0	0	0	2	0	0	0	0	0	0	0	6	0	0	0	0	0	4	0	0	0
Annual_fire	TAI2	TAI2_10	2018	33.35	2.5	0	0		0	0	0	0	0	0	0	0	4	1	0	0	0	0	0	0	0	0	0	4	0	0	0	3	0	0	0
Annual_fire	TAI2	TAI2_11	2018	16.1	2.75	2.5	0		0	2	0	0	0	0	5	0	0	0	0	0	0	0	0	0	0	0	0	0	0	0	0	0	0	0	0
Annual_fire	TAI2	TAI2_12	2018	38.9	0	0.75	0		0	0	0	0	0	0	0	0	0	1	0	0	0	0	0	0	0	0	0	0	0	0	0	0	0	1	0
Annual_fire	TAI2	TAI2_13	2018	17.45	6.25	3.75	0		0	0	0	0	0	0	0	0	3	4	0	0	0	0	0	0	1	1	0	2	0	0	0	0	3	1	2
Annual_fire	TAI2	TAI2_14	2018	20.15	0	0.5	0		0	1	0	0	0	0	0	0	0	0	0	0	0	0	0	0	0	0	0	0	0	0	0	0	0	0	0
Annual_fire	TAI2	TAI2_2	2018	18.75	0	0	0		0	2	0	0	0	0	0	0	0	0	0	0	0	0	0	0	0	0	0	0	0	0	0	0	0	0	0
Annual_fire	TAI2	TAI2_4	2018	30.2	0	0	0		0	1	0	0	0	0	0	0	2	2	0	0	0	0	0	0	0	0	0	0	0	0	0	2	0	0	0
Annual_fire	TAI2	TAI2_5	2018	15.45	0.5	0	0		0	2	0	0	0	0	2	0	0	0	0	0	0	0	0	0	0	0	0	0	0	0	0	2	0	1	0
Annual_fire	TAI2	TAI2_6	2018	21.55	3.75	0	0		0	1	0	0	0	0	4	0	0	0	0	0	0	0	1	0	0	0	0	0	0	0	1	2	0	0	0
Annual_fire	TAI2	TAI2_7	2018	26.5	0	0.75	0.5		0	0	0	0	0	0	0	0	2	1	0	0	0	0	0	0	0	0	0	2	0	0	1	0	0	2	0
Annual_fire	TAI2	TAI2_8	2018	9.1	0	1.25	0		0	0	0	0	0	0	0	0	0	0	0	0	0	0	0	0	0	5	0	1	0	0	0	0	0	0	0
Annual_fire	TAI2	TAI2_9	2018	16.65	2	0	0		0	1	0	0	0	0	2	0	0	0	0	0	1	0	0	0	0	0	0	0	0	0	1	0	0	0	0
Annual_fire	TAI3	TAI3_1	2018	22.1	6.25	2.5	0		0	2	0	0	0	0	0	0	0	0	0	0	0	0	0	0	0	0	0	0	0	0	0	2	0	0	0
Annual_fire	TAI3	TAI3_10	2018	15.7	16	2.25	0		0	1	0	0	0	0	0	0	0	0	0	0	0	0	0	0	0	0	0	0	0	0	0	0	0	1	0
Annual_fire	TAI3	TAI3_11	2018	13.45	11.25	0	0		1	2	0	0	0	0	0	0	0	0	0	0	0	0	0	0	0	0	0	0	0	0	0	0	0	0	1
Annual_fire	TAI3	TAI3_12	2018	26.65	1	0	0		0	1	0	2	0	0	2	0	1	4	0	0	1	0	0	0	0	0	0	2	4	0	0	0	11	0	2
Annual_fire	TAI3	TAI3_2	2018	32.15	0	0	0		0	0	0	0	0	0	0	0	1	2	0	0	0	0	0	0	0	0	0	2	3	0	0	0	9	0	2
Annual_fire	TAI3	TAI3_3	2018	40.85	0	0	0		0	2	0	0	0	0	2	0	2	1	0	0	0	0	0	0	0	0	0	2	1	0	0	2	0	0	3
Annual_fire	TAI3	TAI3_4	2018	27.55	0	0	2.5		0	0	0	0	0	0	0	0	1	2	0	0	0	0	0	0	0	0	0	0	0	0	0	0	0	0	0
Annual_fire	TAI3	TAI3_5	2018	35.45	0	0	3.75		0	0	0	0	0	0	0	0	0	2	0	0	0	0	0	0	0	6	0	3	0	0	0	4	0	1	0
Annual_fire	TAI3	TAI3_6	2018	31.05	3.25	0	0		1	1	0	0	0	0	0	0	0	1	0	0	0	0	0	0	0	0	0	0	0	0	0	0	0	0	0
Annual_fire	TAI3	TAI3_7	2018	21.05	0	0	0		0	1	0	0	0	0	2	0	0	0	0	0	0	0	0	0	0	0	0	0	0	0	0	0	0	0	0
Annual_fire	TAI3	TAI3_9	2018	40.7	5	0	0.5		0	1	1	0	0	0	0	0	0	0	0	0	0	0	0	0	0	0	0	0	0	0	0	0	0	0	0
Annual_fire	TAI3	TAI3_8	2018	27.8	3.75	0	1		0	0	0	0	1	0	0	0	2	0	0	0	0	0	0	0	0	0	0	0	1	0	0	0	0	0	0
Without_fire	APA4	APA4_19	2015	41	0	0	25		0	1	0	0	0	0	0	0	1	1	0	0	0	0	0	0	0	0	0	2	0	0	0	2	0	0	0
Without_fire	APA4	APA4_64	2015	57.05	0	0	0		0	2	0	3	0	0	0	0	0	0	0	0	0	0	0	0	0	0	0	4	0	0	0	0	0	0	0
Without_fire	APA4	APA4_65	2015	53.25	6.25	0	0		0	1	0	0	0	0	0	0	2	3	0	0	0	0	0	0	0	0	0	0	1	0	0	0	0	0	1
Without_fire	APA4	APA4_66	2015	48.4	0	0	9.375		0	1	0	0	0	0	0	0	0	0	0	0	0	0	0	0	0	0	0	2	0	0	0	2	0	0	0
Without_fire	APA4	APA4_68	2015	59.35	0	0	0		0	1	0	0	0	0	0	1	1	1	0	0	0	0	0	0	0	0	0	0	2	0	0	0	0	0	1
Without_fire	APA4	APA4_69	2015	78.8	0	0	6.25		0	0	0	0	0	0	0	1	3	0	0	0	0	0	0	0	0	0	0	0	1	0	0	0	0	0	1
Without_fire	APA4	APA4_70	2015	72.5	4.6875	0	0		0	1	0	0	0	0	0	0	1	1	0	0	0	0	0	0	0	0	0	0	1	0	0	0	0	0	3
Without_fire	APA4	APA4_73	2015	60.3	0	0	0		0	1	0	0	0	0	0	0	0	0	0	0	0	0	0	0	0	0	0	2	1	0	0	0	0	0	0
Without_fire	APA4	APA4_74	2015	44.65	1.5625	0	0		0	2	0	0	0	0	0	0	2	0	0	0	0	0	0	0	0	0	1	1	0	0	0	2	0	0	0
Without_fire	APA2	APA2_1	2016	32.85	0	0	0		0	0	0	0	0	0	0	0	2	0	0	0	0	0	0	0	0	0	1	0	0	0	0	0	0	0	0
Without_fire	APA2	APA2_10	2016	51.8	0	0	0		0	0	0	0	0	0	2	2	5	1	0	0	0	0	0	0	0	0	0	0	2	0	0	0	0	0	1
Without_fire	APA2	APA2_11	2016	56.85	0	0	0		0	0	0	0	0	0	0	0	2	0	0	0	0	0	0	0	0	0	0	0	1	0	0	0	0	0	0
Without_fire	APA2	APA2_12	2016	26.1	8.75	0	0		0	2	0	0	0	0	0	0	1	0	0	0	0	0	0	0	0	0	0	0	1	0	0	0	0	0	0
Without_fire	APA2	APA2_2	2016	36.45	0	0	0		0	0	0	0	0	0	2	0	3	0	0	0	0	0	0	0	0	0	1	0	0	0	0	0	0	0	0
Without_fire	APA2	APA2_3	2016	48.1	0	0	0		0	0	0	0	0	0	0	0	4	2	0	0	0	0	0	0	0	0	0	0	1	0	0	0	0	0	0
Without_fire	APA2	APA2_4	2016	40.9	5	0	0		0	0	0	0	0	0	0	0	4	0	0	0	0	0	0	0	0	0	0	1	0	0	0	0	0	0	2
Without_fire	APA2	APA2_5	2016	57.25	0	0	0		0	0	0	0	0	0	0	0	2	0	0	0	0	0	0	0	0	0	0	0	0	0	0	0	0	0	0
Without_fire	APA2	APA2_6	2016	61.95	0	0	0		0	0	0	0	0	0	0	0	6	1	0	0	0	0	0	0	0	0	0	0	2	0	0	0	0	0	3
Without_fire	APA2	APA2_7	2016	40.9	0	0	0		0	1	0	0	0	0	0	0	1	1	0	0	0	0	0	0	0	0	0	2	0	0	0	0	0	0	0
Without_fire	APA2	APA2_8	2016	48.3	0	0	0		0	2	0	0	0	0	0	0	2	0	0	0	0	0	0	0	0	0	0	0	2	0	0	0	0	0	2
Without_fire	APA2	APA2_9	2016	58	0	0	0		0	0	0	0	0	0	0	1	3	2	0	0	0	0	0	0	0	0	0	1	2	0	0	0	0	0	0
Without_fire	APA2	APA2_1	2017	32.35	0	0	0		0	1	0	0	0	0	0	0	1	0	0	0	0	0	0	0	0	0	1	0	0	0	0	0	0	0	0
Without_fire	APA2	APA2_10	2017	53.2	0	0	0		0	0	0	0	0	0	0	2	2	2	0	0	0	0	0	0	0	0	0	0	1	0	0	0	0	0	2
Without_fire	APA2	APA2_11	2017	67.8	0	0	0		0	1	0	0	0	0	0	0	0	0	0	0	0	0	0	0	0	0	0	0	0	0	0	0	0	0	0
Without_fire	APA2	APA2_12	2017	30.85	0.25	0	0		0	1	0	0	0	0	0	0	3	0	0	0	0	0	0	0	0	0	0	0	1	0	0	0	0	0	0
Without_fire	APA2	APA2_2	2017	38.95	0.25	0.25	0		0	0	0	0	0	0	0	0	3	2	0	0	0	0	0	0	0	0	0	0	3	0	0	0	0	0	0
Without_fire	APA2	APA2_3	2017	41.5	0	0.25	2.5		0	0	0	0	0	0	0	0	1	0	0	0	0	0	0	0	0	0	0	0	0	0	0	0	0	0	0
Without_fire	APA2	APA2_4	2017	40.85	0	0	0		0	0	0	0	0	0	0	0	2	0	0	0	0	0	0	0	0	0	0	0	0	0	0	0	0	0	0
Without_fire	APA2	APA2_5	2017	47.15	0	0	0		0	0	0	0	0	0	0	0	2	0	0	0	0	0	0	0	0	0	0	0	1	0	0	0	0	0	0
Without_fire	APA2	APA2_6	2017	64.55	0	0	0.5		0	0	0	0	0	0	0	0	4	0	0	0	0	0	0	0	0	0	0	1	2	0	0	0	0	0	1
Without_fire	APA2	APA2_9	2017	34.35	1.25	0	6.25		0	0	0	0	0	0	0	2	3	2	0	0	0	0	0	0	0	0	0	0	3	0	0	0	0	0	0
Without_fire	APA4	APA4_19	2017	41.85	0	0	2.5		0	0	0	0	0	0	0	0	0	0	0	0	0	0	0	0	0	0	0	0	1	0	0	0	0	0	0
Without_fire	APA4	APA4_64	2017	45.55	0	0	0		0	0	0	0	0	0	0	0	3	0	0	0	0	0	0	0	0	0	0	0	0	0	0	0	0	0	0
Without_fire	APA4	APA4_65	2017	50.7	1.25	0.75	0		0	2	0	0	0	0	0	0	3	2	0	0	0	0	0	0	0	0	0	0	2	0	0	0	0	0	0
Without_fire	APA4	APA4_66	2017	32.6	0	1.75	0		0	1	0	0	0	0	0	0	2	0	0	0	0	0	0	0	0	0	0	0	0	0	0	0	0	0	0
Without_fire	APA4	APA4_68	2017	47.7	0	0.25	0		0	0	0	0	0	0	0	0	2	1	0	0	0	0	0	0	0	0	0	3	2	0	0	0	0	0	2
Without_fire	APA4	APA4_69	2017	55.45	0	0	2.5		0	0	0	0	0	0	0	0	3	1	0	0	0	0	0	0	0	0	0	0	0	0	0	0	0	0	0
Without_fire	APA4	APA4_73	2017	35.9	0	0	0		0	0	0	0	0	0	0	0	1	2	0	0	0	0	0	0	0	0	0	0	0	0	0	0	0	0	0
Without_fire	APA4	APA4_74	2017	34.65	0	0	0		0	0	0	0	0	0	0	0	1	0	0	0	0	0	0	0	0	0	1	0	0	0	0	0	0	0	0
Without_fire	APA4	APA4_81	2017	36.9	0	0.5	0		0	1	0	0	0	0	0	0	1	0	0	0	0	0	0	0	0	0	0	0	0	0	0	0	0	0	0
Without_fire	APA4	APA4_19	2018	44.55	0	0	0		0	0	0	0	0	0	0	0	3	0	0	0	0	0	0	0	0	0	0	7	1	0	0	0	0	0	0
Without_fire	APA4	APA4_2	2018	67.5	0	0	0		0	0	0	0	0	0	0	0	2	0	0	0	0	0	0	0	0	0	0	4	1	0	0	0	0	0	0
Without_fire	APA4	APA4_64	2018	55.65	0	0	0		0	0	0	0	0	0	0	0	3	0	0	0	0	0	0	0	0	0	0	3	0	0	0	0	0	0	0
Without_fire	APA4	APA4_65	2018	51.75	0	0	0		0	0	0	0	0	0	0	0	3	2	0	0	0	0	0	0	0	0	0	1	2	0	0	0	0	0	0
Without_fire	APA4	APA4_66	2018	52.05	0	0	15		0	0	0	0	0	0	0	1	3	1	0	0	0	0	0	0	0	0	0	3	0	0	0	0	0	0	2
Without_fire	APA4	APA4_68	2018	53.6	0	0	0		0	0	0	0	0	0	0	0	2	1	0	1	0	0	0	0	0	0	0	3	3	0	0	0	0	0	1
Without_fire	APA4	APA4_69	2018	53.8	0	0	0		0	0	0	0	0	0	0	2	3	0	0	0	0	0	0	0	0	0	0	0	0	0	0	0	0	0	0
Without_fire	APA4	APA4_73	2018	48.35	0	0	0		0	0	0	0	0	0	0	2	4	2	0	0	0	0	0	0	0	0	0	4	2	0	0	0	0	0	0
Without_fire	APA4	APA4_74	2018	53.2	0	0	0		0	0	0	0	0	0	0	0	2	0	0	0	0	0	0	0	0	0	0	1	1	0	0	0	0	0	0
Without_fire	APA4	APA4_81	2018	31	0	0	0		0	2	0	0	0	0	0	0	1	0	0	0	0	0	0	0	0	0	0	1	0	0	0	0	0	0	0
